# Supplementary material for: A20 upregulation during treated HIV disease is associated with intestinal epithelial cell recovery and function
Source: PLoS Pathog. 2018 Mar 5;14(3):e1006806. doi: 10.1371/journal.ppat.1006806 (PMC5854440; doi:10.1371/journal.ppat.1006806)
Supplement: S1 Table — Analysis by ANOVA and post-hoc t-tests after adjustment for multiple comparison by Scheffe method of organoids treated with recombinant IFNγ. For each gene tested, p-value of the ANOVA test is listed above (orange). Gray indicates that the ANOVA yielded insignificance. p-values within the table represent significance after Scheffe adjustment for the indicated pairwise comparison. (XLSX) [file ppat.1006806.s005.xlsx]

## Sheet: Sheet1
	A20 FL/FL villin-ERCre+				A20 FL/FL villin-ERCre-
	ANOVA p-value: 0.0008				ANOVA p-value: 0.13
	Cxcl1	Media	40HT	IFNg	Cxcl1	Media	40HT	IFNg
	Media				Media
	40HT	0.66			40HT
	IFNg	0.62	1		IFNg
	4OHT+IFNɣ	0.001	0.005	0.006	4OHT+IFNɣ
	ANOVA p-value: <0.0001				ANOVA p-value: 0.14
	Cxcl2	Media	40HT	IFNg	Cxcl2	Media	40HT	IFNg
	Media				Media
	40HT	0.96			40HT
	IFNg	0.97	1		IFNg
	4OHT+IFN	<0.0001	<0.0001	<0.0001	4OHT+IFN
	ANOVA p-value: <0.0001				ANOVA p-value: 0.0001
	Muc2	Media	40HT	IFNg	Muc2	Media	40HT	IFNg
	Media				Media
	40HT	<0.0001			40HT	1
	IFNg	<0.0001	<0.0001		IFNg	0.001	0.001
	4OHT+IFN	<0.0001	<0.0001	<0.0001	4OHT+IFN	0.002	0.002	0.97
	ANOVA p-value: 0.0001				ANOVA p-value: 0.02
	Muc4	Media	40HT	IFNg	Muc4	Media	40HT	IFNg
	Media				Media
	40HT	0.01			40HT	0.99
	IFNg	0.91	0.08		IFNg	0.11	0.07
	4OHT+IFN	0.91	0.008	0.42	4OHT+IFN	0.1	0.06	0.999
	ANOVA p-value: 0.0001				ANOVA p-value: 0.04
	Muc13	Media	40HT	IFNg	Muc13	Media	40HT	IFNg
	Media				Media
	40HT	0.93			40HT	0.99
	IFNg	0.005	0.002		IFNg	0.13	0.2
	4OHT+IFN	<0.0001	<0.0001	0.17	4OHT+IFN	0.12	0.18	1
	ANOVA p-value: 0.002				ANOVA p-value: 0.002
	Muc1	Media	40HT	IFNg	Muc1	Media	40HT	IFNg
	Media				Media
	40HT	0.87			40HT	0.68
	IFNg	0.02	0.05		IFNg	0.03	0.13
	4OHT+IFN	0.006	0.02	0.87	4OHT+IFN	0.005	0.02	0.61
	ANOVA p-value: 0.0009				ANOVA p-value: 0.71
	Tjp1	Media	40HT	IFNg	Tjp1	Media	40HT	IFNg
	Media				Media
	40HT	0.03			40HT
	IFNg	0.01	0.96		IFNg
	4OHT+IFN	0.001	0.11	0.21	4OHT+IFN
	ANOVA p-value: <0.0001				ANOVA p-value: 0.17
	Ocln	Media	40HT	IFNg	Ocln	Media	40HT	IFNg
	Media				Media
	40HT	0.07			40HT
	IFNg	<0.0001	0.004		IFNg
	4OHT+IFN	<0.0001	<0.0001	0.3	4OHT+IFN
	ANOVA p-value: 0.0002				ANOVA p-value: 0.01
	Cldn4	Media	40HT	IFNg	Cldn4	Media	40HT	IFNg
	Media				Media
	40HT	0.8			40HT	0.99
	IFNg	0.51	0.95		IFNg	0.11	0.15
	4OHT+IFN	<0.0001	0.001	0.001	4OHT+IFN	0.04	0.06	0.92
	ANOVA p-value: <0.0001				ANOVA p-value: <0.0001
	Defb1	Media	40HT	IFNg	Defb1	Media	40HT	IFNg
	Media				Media
	40HT	0.58			40HT	<0.0001
	IFNg	<0.0001	<0.0001		IFNg	<0.0001	<0.0001
	4OHT+IFN	<0.0001	<0.0001	1	4OHT+IFN	<0.0001	<0.0001	1
