# Supplementary material for: A20 upregulation during treated HIV disease is associated with intestinal epithelial cell recovery and function
Source: PLoS Pathog. 2018 Mar 5;14(3):e1006806. doi: 10.1371/journal.ppat.1006806 (PMC5854440; doi:10.1371/journal.ppat.1006806)
Supplement: S2 Table — Analysis by ANOVA and post-hoc t-tests after adjustment for multiple comparison by Scheffe method of organoids treated with recombinant IL-17. For each gene tested, p-value of the ANOVA test is listed above (orange). Gray indicates that the ANOVA yielded insignificance. p-values within the table represent significance after Scheffe adjustment for the indicated pairwise comparison. (XLSX) [file ppat.1006806.s006.xlsx]

## Sheet: Sheet1
	A20 FL/FL villin-ERCre+				A20 FL/FL villin-ERCre-
	ANOVA p-value<0.0001				ANOVA p-value=0.02
	Lcn2	Media	40HT	IL-17	Lcn2	Media	40HT	IL-17
	Media				Media
	40HT	1			40HT	1
	IL-17	0.36	0.39		IL-17	0.12	0.14
	4OHT+IL-17	<0.0001	<0.0001	<0.0001	4OHT+IL-17	0.06	0.07	0.96
	ANOVA p-value<0.0001				ANOVA p-value=0.11
	Cxcl1	Media	40HT	IL-17	Cxcl1	Media	40HT	IL-17
	Media				Media
	40HT	0.3			40HT
	IL-17	0.54	0.96		IL-17
	4OHT+IL-17	<0.0001	0.001	0.001	4OHT+IL-17
	ANOVA p-value<0.0001				ANOVA p-value=0.27
	Cxcl2	Media	40HT	IL-17	Cxcl2	Media	40HT	IL-17
	Media				Media
	40HT	0.14			40HT
	IL-17	0.99	0.21		IL-17
	4OHT+IL-17	<0.0001	<0.0001	<0.0001	4OHT+IL-17
	ANOVA p-value=0.0001				ANOVA p-value<0.0001
	Muc1	Media	40HT	IL-17	Muc1	Media	40HT	IL-17
	Media				Media
	40HT	0.98			40HT	0.39
	IL-17	0.21	0.35		IL-17	0.002	0.01
	4OHT+IL-17	<0.0001	<0.0001	0.002	4OHT+IL-17	<0.0001	<0.0001	0.05
