# Supplementary material for: A20 upregulation during treated HIV disease is associated with intestinal epithelial cell recovery and function
Source: PLoS Pathog. 2018 Mar 5;14(3):e1006806. doi: 10.1371/journal.ppat.1006806 (PMC5854440; doi:10.1371/journal.ppat.1006806)
Supplement: S3 Table — Magnitude of how A20 deletion affected IL-17 signaling was determined by calculating fold change of gene expression in the 4OHT- and cytokine co-treated conditions between Cre+ and Cre- organoids. Statistical significance of the difference between Cre+ and Cre- lines was determined by a t-test. Significant p-values are highlighted in green. For genes significantly altered by A20 deletion, upregulation is indicated in red. (XLSX) [file ppat.1006806.s007.xlsx]

## Sheet: Sheet1
	Gene Category	Genes Tested	rIL-17
			Fold Change (Cre+ over Cre-)	p-value (t-test)
	Mucins	Muc1	1.79236	0.0182
		Muc2	-1.13804	0.2143
		Muc3	2.008	0.1218
		Muc4	-1.08929	0.6443
		Muc13	-1.26841	0.1152
	Antimicrobial Peptides	Defb1	-1.03236	0.9115
	Tight Junctions	Cldn4	1.7565	0.0898
		Tjp1	-1.19219	0.0648
		Ocln	-1.00614	0.9826
	Inflammatory Genes	Lcn2	8.34949	0.0025
		Cxcl1	4.07258	0.0106
		Cxcl2	23.618	0.001
